# Supplementary material for: The nasopharyngeal microbiota of beef cattle before and after transport to a feedlot
Source: BMC Microbiol. 2017 Mar 22;17:70. doi: 10.1186/s12866-017-0978-6 (PMC5361731; doi:10.1186/s12866-017-0978-6)
Supplement: Supplementary file 6 — OTUs found in all nasopharyngeal samples at all sampling times. (XLSX 15 kb) [file 12866_2017_978_MOESM6_ESM.xlsx]

## Sheet: Sheet1
Table S4. OTUs found in all nasopharyngeal samples at all sampling times.
OTU ID	Percent relative abundance	SILVA taxonomy
New.ReferenceOTU0	6.17867	Genus: Psychrobacter
Y00149.1.1537	5.90362	Genus: Mycoplasma
New.ReferenceOTU1	5.47726	Genus: Acinetobacter
JF108010.1.1359	1.22542	Genus: Acinetobacter
DQ172994.1.1450	1.14024	Family: Planococcaceae
EU776329.1.1371	0.910789	Genus: Ruminococcaceae UCG-005
AF252326.1.1485	0.827046	Genus: Bacillus
FJ671207.1.1352	0.801212	Genus: Corynebacterium
AB905729.1.1264	0.779959	Genus: Methanobrevibacter
HQ232429.1.1463	0.623211	Genus: Jeotgalicoccus
AB775006.1.1298	0.577834	Genus: Proteus
KF064690.1.1362	0.555422	Family: Xanthomonadaceae
JREP01022728.1244.2532	0.361881	Genus: Acinetobacter
EU472563.1.1276	0.342836	Genus: Ruminococcaceae UCG-005
KF894694.1.1422	0.337316	Genus: Corynebacterium
HQ860625.1.1449	0.311591	Family: Planococcaceae
HQ413057.1.1206	0.30102	Genus: Methanobrevibacter
JF683032.1.1260	0.281451	Genus: Methanobrevibacter
EU468873.1.1328	0.264393	Genus: Lachnospiraceae NK3A20 group
FJ671185.1.1376	0.260419	Genus: Corynebacterium
GU120124.1.1536	0.250813	Genus: Mogibacterium
EF114311.1.1541	0.249157	Species: Caryophanon latum
JQ337075.1.1445	0.245072	Genus: Facklamia
EU779196.1.1344	0.220424	Genus: Ruminococcaceae UCG-005
GQ015357.1.1371	0.219541	Genus: Jeotgalicoccus
FN421975.1.1370	0.212475	Genus: Sphingomonas
JX095610.1.1393	0.191967	Genus: Bacteroides
EU474749.1.1395	0.191084	Genus: Prevotellaceae UCG-004
JF505969.1.1274	0.187358	Genus: Dietzia
AB043865.1.1521	0.176731	Species: Caryophanon latum
EU461370.1.1399	0.175103	Genus: Prevotellaceae UCG-004
GQ449184.1.1380	0.166215	Genus: Bacteroides
JX898112.1.1495	0.162572	Genus: Peptoclostridium
EF055515.1.1259	0.151697	Genus: Methanobrevibacter
KC197351.1.1341	0.133728	Genus: Planococcus
EU506217.1.1363	0.129781	Genus: Peptoclostridium
FJ825546.1.1395	0.119955	Genus: Prevotellaceae UCG-004
DQ809678.1.1362	0.11921	Genus: Intestinibacter
EU794198.1.1262	0.11496	Genus: Ruminococcaceae UCG-005
HM335436.1.1341	0.109743	Genus: Corynebacterium
APWR01000076.1.1294	0.107838	Genus: Peptoclostridium
KJ452467.1.1512	0.104857	Genus: Planomicrobium
KJ454090.1.1505	0.103974	Genus: Facklamia
HG798421.1.1349	0.103367	Genus: Enterococcus
KC492052.1.1263	0.0887383	Genus: Bacillus
HM310619.1.1339	0.082804	Genus: Corynebacterium
EU777214.1.1343	0.0688929	Genus: Bacteroides
FJ679906.1.1402	0.0681753	Genus: Roseburia
GU303084.1.1498	0.0645871	Genus: Mogibacterium
EU771396.1.1393	0.0639247	Genus: Pseudobutyivibrio
Y08312.1.1315	0.0523321	Genus: Dietzia
JF190463.1.1373	0.0200938	Genus: Lysinibacillus
